# Supplementary material for: CuxO-Modified Nanoporous Cu Foil as a Self-Supporting Electrode for Supercapacitor and Oxygen Evolution Reaction
Source: Nanomaterials (Basel). 2022 Jun 20;12(12):2121. doi: 10.3390/nano12122121 (PMC9227449; doi:10.3390/nano12122121)
Supplement: Supplementary file 1 [file nanomaterials-12-02121-s001.zip]

Archive with 1 entries (1 files):
- nanomaterials-1781400-supplementary.pdf
